# Supplementary material for: Chronic Low-Dose Phoxim Exposure Impairs Silk Production in Bombyx mori L. (Lepidoptera: Bombycidae) by Disrupting Juvenile Hormone Signaling-Mediated Fibroin Synthesis
Source: Toxics. 2025 May 23;13(6):427. doi: 10.3390/toxics13060427 (PMC12196826; doi:10.3390/toxics13060427)
Supplement: Supplementary file 1 [file toxics-13-00427-s001.zip]

Archive with 1 entries (1 files):
- toxics-3609849-supplementary.pdf
